# Supplementary material for: MOF-Derived In2O3-CeO2 Composite Catalyst with Abundant Oxygen Vacancies for Photothermal CO2 Reduction
Source: Nanomaterials (Basel). 2026 Jul 15;16(14):872. doi: 10.3390/nano16140872 (PMC13415073; doi:10.3390/nano16140872)
Supplement: Supplementary file 1 [file nanomaterials-16-00872-s001.zip]

Archive with 1 entries (1 files):
- nanomaterials-4400112-supplementary.pdf
